# Supplementary material for: Human tumor necrosis factor alpha affects the egg-laying dynamics and glucose metabolism of Schistosoma mansoni adult worms in vitro
Source: Parasit Vectors. 2022 May 24;15:176. doi: 10.1186/s13071-022-05278-8 (PMC9128126; doi:10.1186/s13071-022-05278-8)
Supplement: Supplementary file 2 — Additional file 2: Table S1. Total egg counts in all experiments of treatment with hTNF-α (sheet A), respective statistical analysis (sheet B) and coefficient values of the factors tested using the Weibull distribution for total egg counts (sheet C). [file 13071_2022_5278_MOESM2_ESM.xlsx]

## Sheet: Sheet A Egg_count
Additional file S2. Table S1.Total egg counts in all experiments (Sheet A), respective statistical analysis factor (Sheet B) and coefficients values of the factors tested considering the Weibull distribution for the total eggs counts (Sheet C).
Sheet A. Total egg counts in all experiments
	Eggs
	Day 1				Day 2				Day 3				Day 4				Day 5
	Control	5ng/mL	20ng/mL	40ng/mL	Control	5ng/mL	20ng/mL	40ng/mL	Control	5ng/mL	20ng/mL	40ng/mL	Control	5ng/mL	20ng/mL	40ng/mL	Control	5ng/mL	20ng/mL	40ng/mL
1	172	238	246	219	144	165	164	218	345	264	136	113	88	51	106	104	50	53	65	82
2	171	190	213	166	141	150	159	187	344	262	107	98	53	40	98	37	41	36	31	29
3	169	166	191	163	123	141	144	174	344	252	79	85	47	30	80	35	31	23	19	24
4	161	158	173	147	121	113	142	154	165	228	78	78	44	29	54	22	29	15	18	18
5	141	157	146	138	118	111	137	138	136	202	73	67	43	28	42	17	26	12	18	17
6	123	154	145	136	107	91	130	132	112	199	64	67	36	27	36	17	9	7	10	16
7	116	135	143	129	107	91	129	132	111	187	56	58	31	22	33	16	8	7	9	15
8	107	122	139	120	99	85	128	130	111	139	55	43	27	17	29	15	6	6	8	15
9	106	121	138	120	94	75	127	128	111	128	54	42	27	14	28	15	5	5	8	12
10	95	119	130	117	89	73	113	120	111	113	40	38	25	13	26	12	5	5	6	10
11	85	116	126	117	89	67	103	114	105	105	38	34	25	12	19	11	5	5	6	9
12	73	114	126	116	73	65	98	113	99	85	35	24	24	11	19	10	5	5	6	9
13	67	113	118	113	73	64	98	113	89	73	34	20	24	10	17	8	4	4	5	7
14	67	104	117	101	67	58	93	113	80	69	28	19	21	7	17	7	4	3	5	7
15	66	97	107	89	62	57	84	110	78	68	27	18	19	6	14	7	4	3	5	6
16	61	95	103	73	62	56	76	108	73	61	23	18	19	6	9	5	4	2	4	4
17	58	92	98	72	61	54	76	107	72	56	22	17	19	6	7	5	4	2	3	4
18	56	87	90	68	57	53	76	107	72	50	19	16	18	5	7	5	4	2	3	3
19	55	86	60	66	56	53	72	97	71	43	18	16	17	4	6	2	4	2	3	3
20	52	83	58	66	48	40	70	96	70	42	16	13	16	4	4	2	3	2	2	3
21	52	78	58	64	48	35	64	86	64	38	13	12	14	2	4	2	3	2	2	3
22	48	69	57	62	45	33	64	85	63	37	13	11	14	1	3	2	3	1	2	2
23	48	64	52	60	44	33	58	84	54	36	12	10	9	0	3	1	3	0	2	2
24	47	61	51	60	36	32	54	77	53	36	12	10	7	0	3	1	2	0	1	2
25	45	61	49	54	35	30	54	75	50	30	11	10	6	0	2	0	2	0	1	1
26	45	60	48	52	31	26	48	73	39	23	11	9	3	0	1	0	1	0	1	1
27	44	53	46	48	31	26	34	71	38	20	9	9	3	0	0	0	1	0	1	1

## Sheet: Sheet B egglaying statistics
Sheet B. Egg count statistic factors
Day	Conditions	Statistical test	Degrees of freedom	P-value
1	5ng/mL x control	Wilcox pairwise test	3	0.13
1	20ng/mL x control	Wilcox pairwise test	3	0.2
1	40ng/mL x control	Wilcox pairwise test	3	0.2
2	5ng/mL x control	Wilcox pairwise test	3	0.35
2	20ng/mL x control	Wilcox pairwise test	3	0.063
2	40ng/mL x control	Wilcox pairwise test	3	<0,001
3	5ng/mL x control	Wilcox pairwise test	3	0.399
3	20ng/mL x control	Wilcox pairwise test	3	<0,001
3	40ng/mL x control	Wilcox pairwise test	3	<0,001
4	5ng/mL x control	Wilcox pairwise test	3	0.008
4	20ng/mL x control	Wilcox pairwise test	3	0.283
4	40ng/mL x control	Wilcox pairwise test	3	0.001
5	5ng/mL x control	Wilcox pairwise test	3	0.47
5	20ng/mL x control	Wilcox pairwise test	3	0.9
5	40ng/mL x control	Wilcox pairwise test	3	0.83
total	40ng/mL x control	Wilcox pairwise test	3	0.9
total	5ng/mL x control	Wilcox pairwise test	3	0.9
total	20ng/mL x control	Wilcox pairwise test	3	0.9

## Sheet: Sheet C Weibull distribution
Sheet C. Coefficients values of the factors tested considering the Weibull distribution for the total eggs counts. Values followed by the standard error, z and P value (<0.05).
Factors	Coefficient values	Standard error	Z	P
Control	0.95812	0.00511	187.4	<0.001
5 ng/mL	0.88018	0.00718	176.6	<0.001
20 ng/mL	0.84666	0.00734	172.2	<0.001
40 ng/mL	0.81946	0.00737	168.6	<0.001
scale	0.464
