# Supplementary material for: Human tumor necrosis factor alpha affects the egg-laying dynamics and glucose metabolism of Schistosoma mansoni adult worms in vitro
Source: Parasit Vectors. 2022 May 24;15:176. doi: 10.1186/s13071-022-05278-8 (PMC9128126; doi:10.1186/s13071-022-05278-8)
Supplement: Supplementary file 4 — Additional file 4: Table S2. Distribution of egg developmental stages according to treatment condition (sheet A), respective statistical analysis (sheet B), length (sheet C) and width data (sheet D) and statistical analysis (sheet E). [file 13071_2022_5278_MOESM4_ESM.xlsx]

## Sheet: A eggs development stages
Additional file 4: Table S2. Eggs´ developmental stages distribution according to the treatment conditions (Sheet A), respective statistical analysis (Sheet B), length and width measures (Sheets C and D, respectively) and statistical analysis information (Sheet E).
Sheet A: Number of eggs in each developmental stage according to the treatment conditions
treatment condition / developmental stage	Inviable	stage 1	stage 2	stage 3	stage 4	stage 5	Total eggs	# worm pairs in each condition
Control	68	249	207	217	91	48	880	9
TNF 5 ng/ml	58	567	112	102	64	98	1001	7
TNF 20 ng/ml	51	214	108	73	45	65	556	5
TNF 40 ng/ml	73	280	121	166	106	199	945	8
Total	250	1310	548	558	306	410	3382	29

## Sheet: B statistical chi-square tests
Sheet B: Statisitcal analysis of eggs developmental stages using chi-square test
Comparison	p-value	degrees of freedom
All conditions	<0, 00001	15
control x TNF 5 ng/mL	<0, 00001	5
control x TNF 20 ng/mL	<0, 00001	5
control x TNF 40 ng/mL	<0, 00001	5

## Sheet: C eggs lenght
Sheet C. Lenght measures of egg in each developmental stage and treatment conditions
Control 1	Control 2	Control 3	Control 4	Control 5	TNF 5ng/mL/mL 1	TNF 5ng/mL 2	TNF 5ng/mL 3	TNF 5ng/mL 4	TNF 5ng/mL 5	TNF 20ng/mL 1	TNF 20ng/mL 2	TNF 20ng/mL 3	TNF 20ng/mL 4	TNF 20ng/mL 5	TNF 40ng/mL 1	TNF 40ng/mL 2	TNF 40ng/mL 3	TNF 40ng/mL 4	TNF 40ng/mL 5
123.392	110.121	127.966	113.975	136.469	97.773	103.273	115.199	122.378	113.52	120.462	112.4	135.453	128.097	131.929	101.002	105.972	113.178	121.604	113.085
97.076	122.041	114.351	95.588	122.679	93.827	103.299	126.68	107.375	138.844	114.109	110.287	118.074	131.888	148.101	100.489	101.961	107.022	115.506	138.768
105.751	120.477	103.566	125.62	121.297	97.625	118.242	128.6	104.355	118.148	111.164	117.308	120.412	111.34	113.051	97.07	99.055	131.134	121.863	140.481
116.212	116.756	105.665	117.549	138.004	107.763	111.639	115.014	99.527	136.269	105.609	109.258	110.861	113.573	127.895	103.459	113.093	118.074	123.295	107.257
104.663	127.153	135.289	107.285	125.152	101.278	110.47	129.93	98.523	143.643	108.582	121.29	108.804	131.235	141.096	118.288	106.481	116.279	142.644	133.482
98.69	122.127	112.497	114.752	126.585	104.364	109.234	105.566	106.416	110.244	110.11	108.95	104.723	114.739	139.855	90.402	107.638	107.794	130.373	116.939
127.34	122.777	114.755	119.692	129.253	111.023	102.469	120.992	108.486	111.695	108.671	112.015	104.378	119.614	136.298	107.526	105.592	112.838	124.118	129.002
96.921	129.826	94.259	120.515	122.004	105.361	124.527	106.786	101.346	113.711	116.79	114.771	120.218	121.589	114.574	105.438	86.687	121.693	129.911	121.052
104.522	129.43	123.55	124.729	138.534	116.344	108.208	106.357	105.25	127.323	105.335	106.921	96.697	116.279	115.714	95.685	112.427	121.863	115.116	112.619
79.77	102.76	103.844	126.119	143.952	112.082	119.825	112.277	103.505	117.147	113.003	106.21	75.688	110.176	129.571	118.077	118.138	128.074	119.692	113.996
118.074	111.706	107.688	121.08	135.249	97.963	107.503	69.27	119.161	112.683	116.486	90.086	107.114	104.165	107.638	119.692	133.714	137.146	108.804	127.217
106.43	105.529	95.902	123.674	133.119	113.221	107.484	104.441	99.979	131.42	116.447	74.455	114.025	116.887	122.728	126.345	113.406	129.046	113.943	125.284
107.732	112.582	109.327	107.126	140.928	110.595	93.281	113.761	101.073	132.031	123.907	90.734	94.182	122.09	125.787	115.397	102.654	133.909	116.723	125.908
102.715	116.787	107.819	126.718	124.488	111.674	98.184	98.471	107.204	133.354	120.612	100.966	118.845	131.235	103.042	112.315	114.574	110.121	135.905	126.41
104.975	112.328	106.085	134.279	132.431	116.568	100.882	123.448	123.453	110.676	111.907	93.747	102.02	121.782	109.941	104.199	101.159	123.487	130.831	130.422
104.188	131.84	110.668	123.733	126.345	95.635	110.551	108.527	121.151	119.1	119.289	90.621	108.596	124.07	108.297	102.384	71.457	121.535	138.61	142.88
109.247	130.207	103.197	103.636	125.734	102.329	112.87	104.355	112.371	127.132	104.153	101.293	101.657	134.061	127.472	118.906	99.055	126.307	122.083	138.548
102.472	118.196	137.509	144.818	132.467	98.864	105.827	105.964	122.65	116.227	106.165	111.913	108.519	126.876	122.679	102.899	114.629	126.078	123.07	137.928
97.036	107.336	110.774	108.486	120.821	99.66	97.422	105.904	127.698	131.161	97.366	97.751	110.483	130.02	113.181	100.536	105.862	104.614	115.74	129.316
104.003	103.615	127.966	133.363	136.156	106.921	124.273	103.217	112.058	117.218	105.665	101.073	107.204	124.967	138.671	101.583	78.029	122.667	114.014	137.753
114.062	115.131	101.382	107.763	110.47	93.243	116.784	117.671	134.279	116.622	111.843	110.383	109.771	121.218	119.581	93.346	106.811	112.811	115.982	154.74
121.054	123.344	127.368	130.905	127.848	101.571	112.79	109.938	128.432	127.834	117.062	103.888	111.628	133.414	108.186	100.859	113.996	128.971	124.534	134.104
97.837	109.938	102.622	105.793	126.002	105.614	100.85	116.439	124.828	135.446	110.339	114.217	105.836	114.335	114.522	110.698	113.901	129.241	117.814	133.944
103.728	118.663	108.538	112.015	137.141	114.067	87.6	98.193	123.606	123.538	83.491	110.11	107.526	122.601	129.206	122.863	98.523	122.041	117.023	135.654
83.177	101.577	112.277	104.199	127.068	95.55	107.487	100.659	143.754	118.399	92.114	103.075	113.56	125.181	134.788	114.067	118.645	122.667	117.023	136.235
89.13	114.595	130.907	107.022	125.584	84.125	105.802	90.392	122.943	122.667	100.596	109.157	113.189	133.477	150.196	114.204	107.972	125.658	113.549	118.468
104.179	125.124	126.642	119.423	118.402	98.156	113.52	99.273	125.044	147.417	100.966	111.8	128.008	106.043	136.436	111.907	113.943	117.829	112.809	112
82.229	118.918	109.634	118.303	126.366	113.189	93.104	113.943	126.876	117.84	106.887	109.333	110.861	125.45	130.721	108.571	110.896	123.487	132.52	122.612
91.555	136.311	104.697	104.766	125.765	99.443	106.43	96.601	119.915	141.445	100.787	112.328	107.156	110.287	146.049	113.178	112.154	117.554	109.938	115.644
93.747	126.525	130.458	109.979	130.787	106.898	98.693	96.862	137.067	132.739	101.846	108.804	108.936	110.874	133.369	103.957	99.817	148.384	98.144	114.944
111.907	122.728	113.697	116.064	121.565	117.896	118.303	105.964	125.443	138.265	81.558	103.98	113.306	119.676	122.255	95.986	94.624	135.561	120.594	112.826
119.173	117.883	114.048	141.699	135.641	116.212	104.709	104.709	104.792	122.188	118.774	122.794	104.869	113.856	118.328	99.865	103.424	127.907	110.513	132.01
106.267	135.393	102.279	124.922	116.859	93.365	95.676	110.807	122.885	137.893	112.283	111.736	119.42	126.649	121.448	111.8	93.962	93.5	107.972	137.013
101.242	146.257	118.432	120.005	137.594	103.007	100.42	104.153	113.816	129.881	112.315	113.274	119.651	110.176	133.369	102.008	108.704	110.698	110.557	128.09
109.873	121.131	125.844	116.344	125.15	94.777	112.787	87.432	134.719	126.549	88.059	100.775	104.614	116.79	126.078	92.531	110.11	90.323	111.843	126.065
93.365	102.12	121.307	126.052	119.335	98.159	106.498	107.819	119.975	130.253	101.979	105.665	141.087	120.055	133.819	87.826	96.921	125.514	103.075	128.21
101.996	127.495	149.582	120.995	119.915	106.408	121.349	99.527	118.526	116.064	112.499	111.069	113.178	108.386	141.417	100.775	99.237	130.684	105.813	141.272
108.596	107.986	128.766	127.304	115.631	113.051	102.284	122.726	108.208	132.873	111.907	129.566	114.613	107.822	132.229	93.542	104.614	124.996	132.242	150.986
105.609	109.148	123.531	127.947	119.734	97.576	102.806	123.448	121.022	132.549	100.228	102.329	112.154	113.763	109.068	93.001	96.324	116.158	118.513	155.01
89.953	100.647	103.844	107.997	111.867	103.644	113.433	121.93	113.953	125.097	111.843	115.878	128.285	124.828	148.878	96.53	93.744	122.667	118.457	142.481
104.171	112.742	125.198	122.004	121.416	109.859	115.816	97.52	118.845	130.576	105.178	114.875	118.328	109.916	141.901	110.958	101.239	116.733	119.211	151.528
105.782	112.414	133.387	124.092	120.155	86.614	111.544	112.256	116.769	129.659	106.281	99.431	90.136	109.217	120.022	83.85	84.525	115.823	125.233	159.559
106.43	105.289	113.814	127.717	128.955	94.624	96.389	112.966	127.229	132.812	111.907	98.885	114.823	120.032	123.448	95.03	106.921	114.067	128.8	144.124
95.902	113.022	94.179	98.779	115.691	103.086	105.452	98.815	123.822	140.119	107.1	103.075	106.357	122.598	138.671	94.593	100.62	117.277	135.349	142.409
101.577	124.186	85.095	112.232	124.466	95.886	88.103	109.217	110.623	133.464	115.241	118.582	123.487	105.711	124.996	104.992	94.688	117.914	136.685	146.372
95.836	110.121	123.769	127.037	117.71	92.193	107.526	125.785	123.008	148.651	115.241	99.237	116.168	90.003	139.233	108.732	99.418	120.574	133.674	132.578
107.638	122.554	116.439	114.091	133.342	104.843	111.736	136.251	109.088	136.929	114.792	102.566	127.728	114.456	131.865	94.306	99.346	98.666	116.537	137.295
113.682	106.921	116.189	112.723	149.178	107.022	112.358	110.668	126.895	141.629	120.771	104.717	106.119	107.638	135.204	105.574	93.706	100.192	139.531	111.35
109.84	112.811	121.151	129.717	145.745	111.8	113.499	109.423	111.823	131.468	120.771	106.267	120.93	107.38	120.771	91.21	85.511	81.69	133.283	148.572
114.982	93.49	129.467	140.676	134.848	106.085	129.645	115.764	121.592	133.554	96.099	106.063	112.742	109.234	126.166	99.418	91.197	108.378	142.234	131.21
115.366	103.214	136.161	125.152	135.182	109.979	122.794	118.693	137.753	132.113	106.481	111.649	118.42	111.628	128.158	104.441	82.739	100.659	118.638	138.527
108.297	120.315	90.203	100.201	126.876	96.697	95.03	120.823	108.812	128.092	117.011	110.176	121.812	128.317	126.642	94.003	97.001	110.35	128.81	123.223
108.527	89.792	92.101	95.478	131.264	115.131	103.902	123.584	129.679	130.131	110.252	108.704	122.004	111.007	124.092	96.75	104.061	101.073	116.528	125.071
119.251	102.867	109.258	120.255	128.282	116.537	109.766	106.898	127.732	138.05	110.383	123.341	110.088	111.867	115.397	104.536	102.478	108.881	116.097	134.859
98.697	114.272	108.696	127.495	119.496	114.025	103.844	120.617	132.911	120.405	118.663	108.405	125.555	125.916	122.882	96.573	107.888	108.571	120.458	139.416
116.32	93.545	86.635	113.742	104.631	114.99	100.921	140.432	128.21	131.803	108.097	113.306	109.289	117.852	136.619	100.882	96.825	96.921	128.798	125.516
114.731	93.706	103.075	122.98	124.111	111.383	105.983	103.867	123.483	134.276	112.256	113.488	129.436	111.8	106.541	92.323	102.821	105.609	121.852	115.047
104.533	97.963	95.864	102.786	110.611	105.335	104.171	122.833	121.395	142.518	104.234	104.723	97.871	135.342	98.462	97.724	104.614	104.843	113.617	134.269
108.097	109.728	123.499	108.596	116.344	111.76	114.083	124.996	102.625	132.868	115.532	112.213	124.996	122.24	105.805	112.454	111.312	116.32	108.121	128.996
101.719	84.478	129.241	138.063	126.644	112.435	105.91	99.624	112.422	117.423	119.742	108.582	108.704	108.053	125.44	86.113	111.634	113.856	115.644	125.977
102.786	84.709	111.631	135.093	106.755	104.061	94.726	96.124	123.822	143.952	116.98	105.665	106.887	121.052	115.356	95.352	113.915	120.103	100.485	136.884
104.165	104.777	111.598	113.043	127.368	99.916	94.459	130.159	109.883	127.295	104.843	105.438	93.962	110.266	125.095	91.276	117.21	102.478	115.169	144.044
86.489	112.157	126.734	80.19	135.233	108.552	96.324	117.814	101.98	122.087	99.817	103.459	76.76	133.76	135.062	92.573	115.225	102.373	102.353	134.676
107.442	103.948	128.832	114.146	128.843	106.755	101.571	104.364	116.364	128.142	99.913	112.742	114.035	118.295	118.959	92.531	113.083	122.96	111.571	127.399
111.639	106.901	126.221	125.232	122.94	116.571	92.739	112.875	104.559	126.876	111.275	87.772	107.459	124.064	137.387	93.5	119.522	110.35	94.809	151.223
98.193	99.134	111.38	127.757	116.185	108.886	100.68	109.39	109.647	140.925	102.899	98.605	123.565	119.885	127.916	106.949	132.022	111.649	113.228	121.666
92.026	90.515	99.624	103.252	104	103.22	95.714	112.015	109.857	133.909	119.563	90.641	111.153	114.88	133.306	110.307	118.789	102.958	114.939	127.624
105.523	113.647	96.436	131.594	130.299	109.629	107.487	118.724	107.718	131.308	105.426	95.886	110.668	122.494	121.646	95.492	116.482	110.252	127.046	120.715
116.044	113.011	100.48	124.777	126.491	117.523	102.797	105.027	109.795	134.109	106.009	104.234	109.258	126.895	111.639	116.108	128.04	91.801	104.184	126.476
116.199	112.838	106.679	132.431	128.81	107.861	104.522	108.71	104.968	137.516	111.822	75.985	114.595	135.238	113.721	109.836	109.199	98.751	125.562	118.143
101.278	121.349	108.378	128.99	119.24	104.522	106.642	112.87	134.804	113.022	111.87	88.386	119.423	113.949	116.033	110.577	113.701	106.357	112.345	118.694
109.941	103.007	117.84	104.949	120.096	115.865	103.007	121.387	111.062	124.967	106.698	106.56	96.152	119.243	128.383	111.427	113.842	95.03	112.811	118.789
113.745	101.408	101.479	129.206	122.711	109.333	112.403	106.346	108.826	158.174	98.144	97.366	110.592	131.939	111.695	117.858	112.365	103.505	121.455	138.899
113.178	122.542	113.753	117.689	120.673	129.362	109.697	109.313	130.599	145.448	111.628	95.535	124.575	120.866	131.847	98.747	117.891	116.121	128.889	145.732
103.459	130.403	125.966	106.642	149.452	107.503	98.669	106.227	136.397	129.911	106.088	107.526	90.909	132.918	133.846	105.939	116.482	104.24	124.731	140.331
95.864	104.843	122.481	108.881	124.636	108.527	104.191	105.295	140.518	114.989	110.287	118.663	114.445	128.511	119.138	111.14	106.763	140.611	127.529	129.038
93.619	102.402	133.315	121.337	141.027	114.54	107.148	102.505	143.12	117.12	102.431	121.535	124.461	151.045	110.731	113.329	112.071	116.899	137.593	134.88
101.055	102.329	130.659	123.012	124.533	102.654	97.317	104.984	115.522	118.619	100.969	106.481	99.179	109.179	128.121	117.423	109.76	116.333	134.659	128.062
94.577	93.288	139.815	131.06	131.259	110.11	106.153	113.808	109.693	126.615	97.908	129.018	116.91	109.612	135.129	118.205	118.368	126.655	131.612	129.187
110.287	106.145	106.696	113.003	138.101	101.073	108.842	108.272	120.723	129.945	101.925	92.531	119.1	115.953	154.581	132.172	117.057	119.009	110.967	132.597
98.184	107.819	99.853	117.526	134.295	102.654	116.282	107.819	105.603	128.25	97.132	103.331	105.112	107.227	142.638	136.704	102.765	121.666	118.929	125.424
110.244	107.047	112.923	128.142	144.251	105.802	105.244	115.366	112.365	118.929	112.251	71.822	121.535	107.307	128.915	101.823	119.09	114.411	111.416	113.791
106.303	109.085	135.88	98.888	155.398	125.198	113.774	119.128	118.885	151.084	108.795	99.913	130.5	108.414	117.434	112.729	102.45	133.578	118.929	132.607
116.398	99.997	124.967	122.848	118.01	97.625	110.121	125.514	102.112	137.928	119.541	92.531	115.241	124.892	111.639	108.446	102.731	136	115.978	124.471
102.373	111.663	106.676	101.052	131.2	103.685	101.373	110.948	108.293	133.185	112.763	96.324	119.128	114.947	99.997	107.486	102.356	122.94	110.449	135.169
114.098	122.679	123.273	102.666	130.946	109.289	101.728	113.56	109.486	123.223	103.459	71.822	104.292	125.664	144.777	114.855	104.049	130.186	117.513	130.79
106.786	114.185	112.015	111.38	125.169	110.252	77.24	123.74	116.185	123.366	98.666	95.071	104.614	113.137	158.784	117.368	103.16	110.946	111.45	138.027
128.092	119.631	95.03	114.343	128	117.921	98.364	113.348	118.411	152.336	115.027	88.634	97.032	118.411	150.675	116.8	85.581	130.439	112.845	145.274
103.98	110.95	104.292	116.931	127.529	106.679	98.721	133.747	118.295	125.855	103.754	95.977	102.899	131.808	122.728	110.689	101.911	120.437	116.948	141.679
106.797	105.438	88.25	109.234	132.414	110.176	103.031	109.068	118.619	138.852	101.861	96.573	106.797	128.09	118.26	119.573	97.944	131.368	115.425	118.281
103.922	98.303	107.361	125.572	110.028	101.239	126.207	114.543	120.969	124.512	107.1	93.049	98.116	139.237	125.22	128.09	91.214	128.837	122.797	146.372
112.251	102.669	97.625	109.464	127.81	98.116	103.144	131.551	108.9	133.885	101.073	91.486	91.735	89.889	127.782	99.882	101.477	130.223	134.486	122.366
101.488	102.373	109.148	130.574	118.799	109.717	109.993	123.075	100.717	124.779	117.768	113.951	110.557	118.683	140.471	112.468	102.765	133.507	130.733	130.466
96.274	99.273	107.961	116.746	128.08	110.611	104.935	124.944	112.311	126.524	106.267	103.007	86.946	126.007	134.393	112.641	96.562	120.969	120.226	139.943
114.067	87.939	130.532	124.816	132.954	101.346	84.876	126.035	144.408	125.679	106.977	94.644	99.817	124.494	121.416	107.266	82.784	126.724	129.038	131.988
100.057	105.409	95.525	134.431	130.936	103.273	102.223	102.106	120.226	136.968	103.331	99.591	107.022	130.226	118.724	118.368	99.538	121.315	131.319	127.036
113.719	94.574	120.143	126.719	143.822	108.538	104.602	131.361	115.311	130.949	108.671	110.991	115.063	117.969	121.069	112.922	105.603	134.676	122.911	133.415
105.289	102.505	95.399	128.889	135.358	102.431	108.754	118.405	129.928	119.524	114.456	107.638	91.591	128.022	106.165	106.565	106.592	144.667	115.693	132.761
96.137	94.421	93.349	105.824	120.298	108.305	119.774	113.828	118.597	156.745	97.246	113.093	113.348	116.097	106.642	102.325	112.641	108.729	115.848	125.821
106.887	100.62	132.113	126.516	121.642	110.731	116.726	126.605	142.436	138.693	98.897	108.892	100.489	132	131.288	106.577	101.977	133.492	140.966	126.035
106.887	108.156	107.128	131.816	141.317	104.43	101.823	123.483	128.683	136.146	85.359	97.576	110.121	133.961	145.732	108.293	105.214	137.379	124.023	136.442
117.349	102.525	103.38	124.193	123.034	101.204	110.649	113.87	120.301	126.827		93.667			145.749	104.086	113.137	121.12	123.822	136.685
120.592	105.438	120.342	126.392	129.046	107.693	138.495	115.953	132.068	143.12		94.916			121.308	104	113.137	105.397	131.356	141.317
109.464	125.787	107.819	131.356	115.269	113.274	128.412	108.352	125.603	115.522		115.855			140.911	112.365	104	112.234	127.7	142.696
119.128	114.146	102.478	107.878		111.023	134.104	113.701	130.388	109.693		119.501			155.002	105.26	115.92	112.729	117.401	150.638
80.025	103.847	102.143	105.903		104.43	122.442	123.791	120.187	123.325		108.859			147.135	102.353	114.408	100.256	123.366	137.043
92.329	111.94	111.77	118.01		99.853	106.28	121.189	112.166	136.931		95.685			138.027	106.283	109.457	84.853	118.953	151.504
96.105	114.522	96.753	112.011		110.121	116	116.636	100.993	118.988		93.036			144.222	97.324	118.789	104.47	125.587	140.185
93.862	104.777	114.335			109.728	107.703	116.789	135.887	116.198		105.426				98.345	114.224	103.088	131.478	134.176
109.289	103.075	96.735			109.068	113.083	112.285		136.678		102.02				110.577	102.952	106.403	122.859	135.089
113.202	93.346	118.29			106.346	107.191	104.479		118.5						95.425	109.935	111.934	117.733	125.171
113.996	109.979	114.44					120		145.602						110.88	103.212	102.325	130.223	138.733
120.315	116.949	104.525					91.522		140.991						98.123	116.619	128.72	129.531	133.581
	102.02	105.027					103.048		114.501						100.749	100.625	119.267	116.899	131.085
	109.157	101.74					114.944		129.758						93.761	113.592	116.789	116.273	135.221
	99.651	111.985					109.95		121.268						100.431	117.872	104	115.047	155.233
	106.382	118.138					107.167		105.239						95.425	108.189	108.068	117.45	128.01
	108.222	105.523					112.981		114.501						102.027	97.459	95.693	125.603	127.167
	101.928	117.832					110.322		137.015						105.287		108.163		127.288
	108.936	116.005					108.198		129.997						106.192		108.847		143.198
		105.691							135.209						106.805		107.914		131.56
		100.024							113.634								113.94		137.283
		104.869							115.489								115.336		138.166
		115.971							132.716								118.478		130.79
																	117.456		121.642
																	117.456		138.101
																	119.498		129.244
																	95.17		128.09
																	119.867		155.274
																	118.175		135.547
																	124.258		136.704
																	121.695		147.755
																	108.659		136.235
																	109.05		130.24
																	115.405		112
																	115.422		128.1
																	118.621		125.994
																	117.622		133.367
																	128.442		119.412
																	129.59		135.018
																			120.522
																			129.61
																			120.011
																			127.88
																			129.61
																			130.936
																			123.223
																			143.84
																			123.148
																			124.892
																			123.573

## Sheet: D eggs width
Sheet D. Width measures of eggs in each develepmental stage and treatment conditions
Control 1	Control 2	Control 3	Control 4	Control 5	TNF 5ng/mL/mL 1	TNF 5ng/mL 2	TNF 5ng/mL 3	TNF 5ng/mL 4	TNF 5ng/mL 5	TNF 20ng/mL 1	TNF 20ng/mL 2	TNF 20ng/mL 3	TNF 20ng/mL 4	TNF 20ng/mL 5	TNF 40ng/mL 1	TNF 40ng/mL 2	TNF 40ng/mL 3	TNF 40ng/mL 4	TNF 40ng/mL 5
49.926	44.05	49.618	46.872	55.468	40.931	40.018	56.637	65.869	64.83	38.292	44.125	57.385	54.562	58.935	34.978	45.809	48.46	61.671	52.307
41.745	46.801	54.264	46.155	61.943	40.018	41.5	51.712	61.122	68.049	37.85	46.801	56.2	65.891	65.576	36.194	41.282	54.617	52.764	60.206
36.069	45.068	48.436	62.407	63.263	42.657	57.228	53.195	51.45	62.618	40.578	47.255	59.423	62.059	65.796	39.466	38.76	56.371	60.011	55.884
42.239	48.162	47.918	45.427	65.896	37.29	46.641	55.577	52.082	62.421	37.242	44.619	49.303	61.534	66.233	36.194	39.13	51.327	64.458	46.615
41.889	47.918	66.005	54.864	70.492	48.566	49.637	54.446	53.986	66.874	34.841	49.443	47.255	60.306	65.273	36.294	42.769	39.222	53.729	58.69
37.675	51.239	46.512	48.118	55.819	41.789	43.687	58.243	54.153	63.039	39.253	38.76	45.321	62.252	61.397	35.388	45.148	48.162	59.645	57.448
46.096	48.193	51.822	46.75	58.351	47.344	48.954	53.263	53.802	54.086	37.274	45.499	45.367	52.907	73.68	35.354	37.531	41.745	45.809	61.441
39.808	48.658	40.206	64.509	54.825	44.193	51.104	50.626	52.002	58.279	38.511	43.659	48.813	52.833	59.645	34.144	33.18	56.435	51.537	59.695
39.868	47.717	51.869	56.077	58.021	42.317	42.296	58.505	52.918	58.557	45.526	45.598	38.433	53.031	58.243	40.696	41.925	59.695	57.886	56.291
36.566	39.855	42.98	54.446	66.923	36.401	41.925	51.239	58.935	60.371	40.377	44.07	29.782	46.615	71.318	43.445	43.975	59.906	57.615	56.007
50.98	36.983	42.175	47.818	62.059	44.565	42.41	33.288	55.474	57.202	42.657	39.527	46.389	53.28	52.221	36.327	45.499	58.879	53.393	63.566
42.018	43.244	38.884	58.279	57.553	44.193	40.429	55.9	45.068	58.49	40.018	34.961	48.343	45.809	55.647	43.439	43.39	53.819	52.117	61.23
39.13	52.986	40.961	49.272	64.06	42.36	39.299	54.153	48.193	66.005	48.658	34.117	35.969	52.03	54.578	43.521	35.735	55.663	55.819	53.981
43.001	43.906	41.268	45.578	54.99	40.799	41.085	43.439	53.819	66.766	47.761	38.93	49.376	54.153	52.307	40.31	40.674	43.687	52.918	64.08
37.056	48.942	42.317	56.483	57.411	39.527	41.442	43.975	52.736	59.906	37.467	30.578	43.203	55.208	55.495	36.59	36.061	56.435	47.153	65.042
37.29	54.264	51.051	48.813	54.946	42.346	42.572	46.051	56.674	60.306	43.105	40.578	42.98	52.804	53.729	39.36	29.345	41.195	48.162	51.025
37.419	46.096	38.433	52.422	56.157	38.487	42.41	53.729	60.965	62.137	40.011	37.531	47.312	57.886	58.608	36.161	36.664	48.287	59.645	61.74
40.018	50.411	57.438	66.793	64.806	39.527	40.011	54.814	56.125	55.17	42.572	38.008	38.495	52.713	54.99	38.292	41.049	56.007	45.841	61.553
40.018	44.961	42.755	47.312	56.382	43.439	41.115	51.537	52.901	66.005	41.282	39.253	51.63	62.728	54.617	37.467	38.016	46.096	50.429	58.875
42.018	42.303	68.164	57.054	61.714	44.747	53.729	41.464	50.791	54.269	38.884	47.331	39.222	56.435	58.505	43.411	31.962	51.139	55.577	62.472
41.954	47.458	49.667	45.021	48.087	35.081	47.559	52.513	57.87	56.435	39.466	44.396	54.264	62.402	57.927	30.696	45.868	45.288	58.474	69.083
44.518	45.021	56.637	62.824	66.369	35.693	44.193	52.03	54.732	65.507	43.189	45.068	51.257	64.243	49.673	40.011	46.129	57.411	53.847	63.139
37.29	46.265	49.333	42.769	57.521	38.853	34.572	53.763	56.589	65.25	38.76	45.782	36.59	50.388	48.566	35.354	53.449	56.435	55.577	63.296
37.571	45.068	42.882	42.239	62.296	37.056	42.175	41.659	64.718	62.054	34.003	43.077	46.744	60.866	60.371	44.098	41.961	48.547	51.753	52.587
40.31	47.331	48.954	42.882	57.175	37.992	41.925	48.886	53.398	58.052	36.294	49.54	51.186	61.063	52.633	42.572	42.699	48.249	51.753	62.426
34.003	43.749	49.272	43.473	58.114	35.431	43.105	47.993	60.782	62.195	39.13	41.745	48.087	62.81	60.866	34.424	40.931	58.996	54.264	58.75
38.884	50.388	47.312	50.214	60.051	36.762	38.76	49.034	67.802	66.739	38.884	44.72	65.208	53.195	68.573	41.601	39.845	45.068	55.468	51.505
34.642	48.249	43.473	54.529	58.186	38.142	43.307	48.936	56.525	55.306	38.853	49.926	50.429	53.763	56.007	41.975	51.239	50.856	62.407	57.288
35.422	43.694	47.433	38.487	69.201	49.272	40.206	56.163	59.886	65.964	42.118	42.882	38.884	54.153	62.498	31.962	38.884	56.007	51.45	55.107
36.983	48.367	48.56	36.852	61.019	40.31	43.335	54.047	63.153	66.671	39.504	39.709	52.713	53.98	55.9	47.23	38.511	64.159	43.335	52.636
44.403	47.153	47.388	46.018	61.431	39.906	41.745	53.195	52.559	65.416	31.811	45.387	47.077	53.847	48.658	31.393	37.723	54.164	54.402	59.286
44.733	40.108	44.518	60.545	57.175	38.829	39.724	53.847	57.37	61.098	38.76	59.886	44.968	54.264	49.926	32.705	33.861	54.732	49.028	64.02
46.129	52.725	48.05	55.97	56.975	40.318	42.882	49.637	61.098	63.891	36.59	36.161	60.96	58.114	57.16	35.961	39.709	40.011	53.031	63.518
37.921	57.995	44.747	52.002	60.847	29.923	45.578	48.936	50.856	63.457	35.793	45.068	55.512	52.719	75.509	38.76	38.884	41.282	58.444	64.498
37.338	46.744	50.957	58.103	62.786	38.984	42.699	42.917	54.666	61.943	36.061	38.76	55.338	51.63	62.728	31.783	43.077	46.512	51.537	61.74
37.411	46.641	48.936	54.336	62.064	42.296	53.578	54.291	63.11	56.157	41.29	38.884	57.927	48.137	61.724	31.393	38.791	48.087	49.443	72.443
36.442	41.789	63.924	55.191	61.885	42.211	58.14	42.664	52.1	56.632	39.86	43.056	48.46	46.621	66.233	36.294	41.889	47.761	44.125	62.236
43.418	44.565	51.216	59.609	65.121	37.338	38.292	61.333	51.851	57.007	38.268	56.907	42.994	50.536	77.535	35.021	37.754	53.195	53.12	70.345
41.925	43.521	51.263	56.435	52.215	32.261	39.868	56.584	61.554	64.765	37.25	35.422	40.31	63.21	67.811	40.939	31.962	48.658	55.037	64.04
40.578	39.777	51.747	52.353	57.385	28.504	42.189	54.913	46.57	58.269	43.852	41.202	57.521	50.679	76.222	42.494	35.354	48.293	53.223	72.284
42.296	39.176	47.388	58.92	58.961	41.745	54.203	43.056	58.103	61.378	43.749	49.327	49.028	55.126	71.671	52.002	42.769	48.683	55.206	67.523
41.551	50.856	62.368	63.684	67.138	40.696	52.986	42.175	48.658	60.866	44.403	43.521	38.76	50.673	57.532	34.109	39.504	45.809	60.048	72.408
39.656	41.464	43.473	58.762	59.811	35.081	46.853	42.381	58.361	63.556	38.386	37.675	49.467	54.617	54.617	40.961	45.598	52.918	64.045	70.871
35.768	50.388	43.077	46.641	62.233	38.791	41.115	41.745	60.47	61.181	44.396	35.422	50.691	50.047	58.258	42.175	42.572	38.134	56.461	70.418
37.858	50.388	39.906	55.338	59.24	36.194	38.953	46.615	52.587	62.426	42.317	41.282	46.872	56.35	52.713	35.735	42.175	56.435	55.823	66.299
37.242	43.646	53.398	62.103	61.48	36.983	48.162	51.66	44.463	61.671	43.659	41.745	54.913	50.477	62.498	41.551	43.411	54.44	56.974	61.057
39.222	47.818	61.831	50.726	61.284	38.511	41.282	54.644	50.101	59.423	43.077	41.326	54.908	54.814	62.19	36.754	36.294	43.244	47.551	65.488
40.466	41.085	56.594	56.547	65.232	38.386	58.361	47.089	48.642	62.829	46.512	49.248	52.462	50.31	57.385	35.354	37.531	42.917	53.283	61.021
43.639	40.615	49.345	52.986	61.245	36.983	48.547	52.633	55.408	60.326	36.983	41.954	52.301	50.095	53.348	35.793	42.994	38.922	59.722	60
45.427	39.199	54.269	61.044	65.777	34.003	58.16	55.582	58.728	62.637	38.884	47.597	45.638	51.816	52.559	41.049	38.76	47.287	62.584	59.319
39.845	37.531	58.736	56.435	66.233	39.709	40.429	55.126	66.212	56.435	39.13	41.745	56.462	54.463	60.306	41.889	34.668	41.348	55.171	68.075
40.108	42.664	32.382	45.809	51.004	37.338	38.174	58.361	50.113	57.102	43.105	35.388	50.477	52.462	54.203	38.581	43.056	64.037	60.716	57.689
41.29	42.494	35.693	41.027	63.001	35.667	46.265	58.258	55.107	64.322	39.038	42.882	52.901	46.93	55.69	40.429	44.727	46.096	55.483	58.728
52.804	41.049	44.626	60.171	56.125	35.354	47.515	55.055	50.52	66.937	39.222	55.577	44.961	44.565	55.055	34.841	35.158	55.403	55.714	63.261
41.202	39.906	40.018	54.913	62.484	39.222	39.808	60.171	60.468	64.318	40.206	39.86	52.713	50.029	58.935	37.499	40.563	51.186	55.101	61.787
39.724	40.018	40.466	55.208	56.435	40.578	42.346	64.528	56.347	64.341	44.484	43.077	41.406	52.736	58.361	32.595	38.016	40.25	52.63	62.482
38.922	37.858	40.048	57.175	55.868	41.673	48.46	45.001	50.451	61.957	44.43	36.828	55.922	56.462	55.131	42.882	39.535	54.463	53.886	56
38.433	42.494	45.068	46.93	51.239	38.62	45.796	53.46	52.612	62.498	38.292	41.551	39.466	56.78	52.719	43.105	36.442	43.687	57.444	62.097
40.851	41.348	50.388	46.155	54.468	36.442	41.464	50.856	43.825	60.545	42.769	42.811	50.998	57.532	53.443	40.931	43.767	56.2	42.4	61.324
38.55	32.567	55.841	53.729	52.918	36.335	47.597	45.108	46.545	60.545	39.13	41.717	48.287	52.804	60.545	36.442	41.998	55.9	58.334	66.188
41.717	34.841	49.248	58.305	52.462	36.442	36.061	43.439	48.767	61.636	35.15	49.028	47.23	55.948	52.1	36.069	43.052	49.926	51.112	60.133
46.744	36.401	52.117	50.98	57.223	35.507	41.745	68.957	48	57.364	32.261	37.85	32.261	55.17	56.928	37.467	46.819	46.096	56.211	63.76
35.056	43.852	56.78	35.388	60.847	38.182	33.54	39.845	47.853	51.572	31.962	38.853	34.424	58.241	58.103	36.566	47.443	45.913	47.064	62.267
37.023	44.193	58.103	49.058	63.556	43.203	44.72	45.201	54.728	60.415	37.274	38.386	46.615	56.89	53.082	31.962	50.457	59.645	52.154	68.352
40.206	46.096	60.096	52.215	66.588	38.829	40.288	43.473	40.98	59.24	38.487	34.038	38.76	52.239	57.37	36.73	46.73	56.157	49.703	57.478
39.23	45.068	51.216	56.674	63.805	39.527	43.203	46.673	47.261	62.484	37.921	34.841	48.56	50.425	58.469	39.743	48.239	56.435	53.767	63.85
33.342	37.85	42.917	40.206	46.352	39.618	43.203	55.43	45.438	60.296	42.572	34.038	51.712	52.855	63.858	42.241	44.829	50.047	55.714	56.171
39.565	40.644	40.644	63.948	60.362	42.882	39.466	56.483	49.947	63.924	40.696	45.598	43.307	47.853	51.572	36.486	43.081	54.286	62.019	55.107
40.429	45.809	43.646	64.542	62.584	43.439	42.317	49.998	53.933	63.736	39.23	37.531	45.387	54.099	51.333	40.792	44.628	50.477	53.223	57.355
40.578	45.367	47.032	60.011	56.171	44.747	47.23	44.193	54.6	55.868	44.125	40.34	51.122	53.981	55.278	34.363	46.593	42.346	58.092	63.699
36.161	43.879	50.477	64.004	58.395	37.85	40.615	51.851	54.353	58.269	36.771	39.527	42.175	49.606	51.944	38.839	48.239	51.537	50.805	62.977
41.5	43.001	52.146	41.26	56.365	45.148	38.511	46.872	49.587	57.385	38.984	40.31	40.622	47.261	61.549	41.998	52.154	44.07	48.977	56
42.36	43.307	45.578	59.423	55.449	40.696	44.961	47.692	50.603	61.044	38.142	39.709	50.298	54.099	54.402	37.489	47.585	47.559	56.006	66.789
41.085	56.007	55.997	59.75	57.822	41.144	41.551	61.724	55.897	62.059	44.43	44.07	51.192	56.851	55.819	35.526	47.389	47.927	58.153	67.92
37.794	53.241	45.894	45.427	58.701	39.777	37.921	44.213	59.276	56.529	33.297	37.467	40.34	61.6	56.923	46.068	41.237	39.944	59.706	72.606
35.566	43.224	57.699	57.228	51.524	34.642	41.26	37.858	60.716	54.476	42.882	48.436	57.521	59.464	57.175	41.291	37.736	63.407	63.458	60.994
35.422	43.084	52.462	47.818	57.689	37.274	39.74	47.597	56.958	52.411	34.572	54.99	54.264	64.577	52.804	39.743	45.845	56.823	61.241	59.362
36.136	41.925	54.864	61.392	51.025	43.077	42.494	41.601	60.362	62.589	38.142	33.396	48.193	57.761	67.544	38.699	35.526	51.256	59.005	56.569
33.441	40.939	53.98	55.868	56.274	41.745	42.636	58.258	53.814	61.973	30.103	50.998	52.719	53.289	58.762	40	41.237	55.293	60.884	63.94
39.23	43.335	47.742	51.607	65.97	40.221	38.581	46.537	53.319	60.768	38.884	37.754	49.449	52.594	63.67	43.525	39.468	44.528	53.186	70.336
38.62	50.441	43.659	52.359	54.682	41.282	43.584	42.917	53.12	64.973	35.388	42.994	54.153	52.824	65.19	45.255	43.081	44.871	50.849	59.523
38.386	41.085	52.907	54.913	66.052	42.572	46.051	54.913	62.4	57.8	36.442	36.161	55.577	55.171	51.45	40.382	41.761	45.255	55.449	58.744
40.108	44.43	56.78	42.699	64.045	42.118	44.193	54.264	54.611	65.892	38.487	38.292	61.333	49.889	52.719	41.876	42.521	54.494	54.424	64.973
37.603	40.318	57.018	53.763	56.183	40.108	46.518	58.505	55.449	64.045	43.105	30.578	47.559	52.824	47.032	42.241	39.395	59.781	49.244	61.094
37.338	37.635	49.303	48.436	56.817	44.356	44.941	55.577	52.411	62.236	38.853	37.723	49.637	63.609	47.153	42.241	38.773	57.8	48.846	59.738
40.578	50.441	59.423	50.98	55.977	39.527	45.101	60.206	56.58	62.916	46.46	33.54	49.612	62.635	56.179	45.817	43.318	58.29	56.665	65.287
43.439	48.683	52.301	42.699	55.2	42.994	39.107	55.9	55.817	53.814	38.791	32.456	47.153	61.47	58.935	40.98	41.011	50.406	52.092	60.377
42.882	36.533	47.331	57.175	57.622	41.601	43.749	55.814	55.2	71.447	42.296	37.499	37.754	67.371	69.785	43.23	37.112	55.298	55.897	64.18
42.118	46.233	48.137	49.272	62.4	34.961	42.239	58.114	60.005	52.246	38.705	35.835	46.537	61.761	60.336	48	43.081	45.438	52.313	62.584
40.931	41.86	38.853	49.637	56.614	46.744	40.048	56.35	59.005	64.577	38.433	43.852	39.13	58.728	55.868	42.693	44.138	54.406	54.547	57.288
37.499	39.906	51.729	57.886	54.494	38.134	56.907	51.598	51.852	52.612	36.852	44.098	42.118	61.787	61.826	43.23	40.737	48.352	57.494	64.795
46.253	43.646	46.096	46.872	53.259	39.13	42.494	49.986	53.018	60.229	40.34	38.76	37.467	45.255	57.007	39.743	43.767	61.932	59.059	63.76
39.466	43.439	46.129	59.342	57.977	40.696	42.04	59.459	52.368	60.552	38.853	36.294	45.148	57.159	60.306	35.75	39.069	60.346	68	59.222
38.853	39.527	47.23	51.822	65.775	43.906	39.222	60.229	54.834	54.453	36.161	46.096	37.85	61.23	57.532	42.43	40.2	51.3	58.531	62.421
42.175	40.318	57.175	58.762	57.355	41.049	38.37	57.109	51.58	59.443	34.668	35.431	48.683	57.606	57.553	40.792	40.176	47.953	53.814	62.584
38.292	39.504	42.494	55.43	61.47	37.531	45.499	51.698	54.406	62.236	40.429	37.85	46.744	58.799	54.814	41.876	36	63.518	61.973	64.736
37.499	38.056	55.474	53.385	62.256	40.578	46.673	54.682	53.939	64	39.13	49.028	51.978	60.234	53.819	44.829	45.6	58.831	61.434	66.684
38.76	37.499	44.295	51.2	65.13	37.242	46.265	61.802	61.094	54.775	44.07	51.537	40.696	64.005	50.786	40.792	51.698	56.143	55.851	64.319
37.85	37.274	40.74	42.309	61.802	42.346	52.804	62.4	60.821	69.028	38.884	49.467	46.512	59.738	53.93	40	42.218	45.481	54.406	62.4
38.292	41.202	55.922	53.933	64.795	44.07	48.741	57.761	59.615	65.076	30.401	38.76	35.15	58.597	72.018	37.761	39.069	51.225	60.229	67.295
40.961	48.788	45.868	51.729	60.568	42.657	41.608	57.999	53.957	64.045	32.261	41.601	56.157	59.957	62.748	37.352	47.057	56.365	58.75	68.071
44.961	44.029	43.224	60.144	58.241	40.429	41.884	52.313	59.459	61.538		40.429			66.684	38.533	51.025	40.168	57.8	65.13
48.683	42.889	42.917	56.484	57.689	38.853	52.411	55.449	51.598	56.958		43.077			66.837	35.956	50.216	45.403	51.225	67.901
39.527	53.847	43.147	75.217	64.005	40.221	46.165	53.785	51.48	60.362		48.535			89.828	32.985	44.022	45.852	62.584	68.726
37.274	47.943	42.317	52.055		38.76	49.348	51.821	53.981	53.814		47.255			86.607	37.455	48.662	55.708	59.781	61.895
31.962	42.018	42.98	44.181		40.31	43.267	44.829	59.421	54.523		44.125			71.052	33.342	49.832	42.249	60.884	63.261
29.468	43.056	46.641	50.924		37.338	47.098	56.749	53.223	63.644		34.003			68.221	40.863	44.571	41.876	53.606	68.726
38.134	48.193	40.444	44.8		40.931	43.65	53.474	48.741	51.362		41.889			77.232	40.98	46.839	43.081	64.736	62.256
40.622	41.202	52.645			41.195	45.403	53.785	52.776	59.4		39.618				41.011	40.831	41.43	58.466	58.837
40.228	49.272	44.727			42.118	42.4	52.897		66.837		36.161				45.035	42.521	54.4	60.763	59.141
40.578	48.683	59.291			37.723	40	51.225		57.894						39.363	43.825	54.424	60.107	59.005
42.239	46.673	49.998					54.494		62.133						37.352	47.491	45.775	59.786	69.894
43.473	50.62	45.841					51.225		55.241						40.886	44.836	60.989	56.211	63.458
	50.477	44.861					48.846		60.133						36.204	43.385	59.286	56.823	58.591
	44.098	42.296					52.092		60.895						42.693	50.349	51.598	59.394	64.805
	42.189	45.763					54.318		60.218						35.526	45.712	58.241	58.136	72.804
	39.23	52.764					51.951		49.947						37.939	41.577	43.081	55.708	63.296
	43.439	46.466					50.349		59.059						39.727	44.355	49.677	61.35	68.071
	44.342	48.287					50.375		67.547						35.427		40.792		59.2
	46.466	45.367					54.88		61.355						45.255		42.693		65.97
		43.852							68.469						43.466		52.903		66.837
		48.293							58.241								56		67.219
		41.717							58.842								54.081		61.74
		42.189							66.477								56		66.856
																	57.288		54.611
																	48.741		68.8
																	57.243		60.483
																	47.947		60.821
																	57.243		60.821
																	53.886		60.25
																	53.695		62.236
																	49.78		68.93
																	56.817		67.371
																	48.596		63.397
																	61.683		65.97
																	54.412		58.701
																	54.682		59.005
																	55.57		58.591
																	63.261		60.926
																	48.537		69.097
																			52.897
																			61.553
																			64.08
																			58.679
																			65.97
																			62.727
																			58.831
																			65.13
																			56.749
																			64
																			59.2

## Sheet: E statistical analysis of size
Sheet E. Statistical analysis information on egg size
criteria	stage of development	comparison	statistical test	p-value	deegree of freedom
lenght	stage 1	all treatments	Kruskal-Wallis test	0.052	3
lenght	stage 1	control x TNF 5 ng/mL	Dunn´s multiplecomparison	>0.9999	3
lenght	stage 1	control x TNF 20 ng/mL	Dunn´s multiplecomparison	0.0772	3
lenght	stage 1	control x TNF 40 ng/mL	Dunn´s multiplecomparison	>0.9999	3
lenght	stage 2	all treatments	Kruskal-Wallis test	0.0032	3
lenght	stage 2	control x TNF 5 ng/mL	Dunn´s multiplecomparison	0.1005	3
lenght	stage 2	control x TNF 20 ng/mL	Dunn´s multiplecomparison	0.001	3
lenght	stage 2	control x TNF 40 ng/mL	Dunn´s multiplecomparison	0.0342	3
lenght	stage 3	all treatments	ANOVA	0.002	3
lenght	stage 3	control x TNF 5 ng/mL	Dunn´s multiplecomparison	0.998	3
lenght	stage 3	control x TNF 20 ng/mL	Dunn´s multiplecomparison	0.489	3
lenght	stage 3	control x TNF 40 ng/mL	Dunn´s multiplecomparison	0.0314	3
lenght	stage 4	all treatments	Kruskal-Wallis test	0.25	3
lenght	stage 4	control x TNF 5 ng/mL	Dunn´s multiplecomparison	>0.9999	3
lenght	stage 4	control x TNF 20 ng/mL	Dunn´s multiplecomparison	>0.9999	3
lenght	stage 4	control x TNF 40 ng/mL	Dunn´s multiplecomparison	0.528	3
lenght	stage 5	all treatments	ANOVA	0.001	3
lenght	stage 5	control x TNF 5 ng/mL	Dunn´s multiplecomparison	0.5222	3
lenght	stage 5	control x TNF 20 ng/mL	Dunn´s multiplecomparison	>0.9999	3
lenght	stage 5	control x TNF 40 ng/mL	Dunn´s multiplecomparison	0.0022	3
width	stage 1	all treatments	Kruskal-Wallis test	0.329	3
width	stage 1	control x TNF 5 ng/mL	Dunn´s multiplecomparison	>0.9999	3
width	stage 1	control x TNF 20 ng/mL	Dunn´s multiplecomparison	>0.9999	3
width	stage 1	control x TNF 40 ng/mL	Dunn´s multiplecomparison	0.4763	3
width	stage 2	all treatments	Kruskal-Wallis test	0.0001	3
width	stage 2	control x TNF 5 ng/mL	Dunn´s multiplecomparison	0.770	3
width	stage 2	control x TNF 20 ng/mL	Dunn´s multiplecomparison	<0.0001	3
width	stage 2	control x TNF 40 ng/mL	Dunn´s multiplecomparison	0.0022	3
width	stage 3	all treatments	Kruskal-Wallis test	<0.0001	3
width	stage 3	control x TNF 5 ng/mL	Dunn´s multiplecomparison	<0.0001	3
width	stage 3	control x TNF 20 ng/mL	Dunn´s multiplecomparison	>0.9999	3
width	stage 3	control x TNF 40 ng/mL	Dunn´s multiplecomparison	0.0017	3
width	stage 4	all treatments	ANOVA	0.0006	3
width	stage 4	control x TNF 5 ng/mL	Dunn´s multiplecomparison	0.0345	3
width	stage 4	control x TNF 20 ng/mL	Dunn´s multiplecomparison	0.0017	3
width	stage 4	control x TNF 40 ng/mL	Dunn´s multiplecomparison	0.0006	3
width	stage 5	all treatments	Kruskal-Wallis test	<0.0001	3
width	stage 5	control x TNF 5 ng/mL	Dunn´s multiplecomparison	0.103	3
width	stage 5	control x TNF 20 ng/mL	Dunn´s multiplecomparison	>0.9999	3
width	stage 5	control x TNF 40 ng/mL	Dunn´s multiplecomparison	<0.0001	3
lenght
