# Supplementary material for: Human tumor necrosis factor alpha affects the egg-laying dynamics and glucose metabolism of Schistosoma mansoni adult worms in vitro
Source: Parasit Vectors. 2022 May 24;15:176. doi: 10.1186/s13071-022-05278-8 (PMC9128126; doi:10.1186/s13071-022-05278-8)
Supplement: Supplementary file 6 — Additional file 6: Table S3. Raw data and statistical analysis of lactate (sheets A and B), glucose (sheets C and D) and ATP levels (sheets E and F) of S. mansoni adult worms treated with hTNF-α. [file 13071_2022_5278_MOESM6_ESM.xlsx]

## Sheet: Sheet A Lactate raw data
Table S3. Raw data and statistical analysis factor of Lactate (Sheets A and B), glucose (Sheets C and D), and ATP (Sheets E and F), respectively.
	Sheet A: Lactate (mg/dL) raw data
	Day 1				Day 3				Day 5				Day 5(c)
	Control	5ng/mL	20ng/mL	40ng/mL	Control	5ng/mL	20ng/mL	40ng/mL	Control	5ng/mL	20ng/mL	40ng/mL	Control	5ng/mL	20ng/mL	40ng/mL
5 couples of worms in 1,5mL of media	64.85	59.7	55.52	59.13	240.09	192.25	199.58	211.61	428.3	361.23	315.44	480.2	252.05	220.08	220.43	478.79
	66.11	61.24	56.16	62.12	240.84	180.47	207.47	200.43	421.32	318.41	320.42	499.23	339.91	288.5	246.38	460.6
	62.56	55.46	62.6	49.84	239.1	211.09	216.57	253.47	476.72	380.17	319.08	399.26	253.92	213.51	323.22	537.2
	65.87	56.46	64.63	52.36	243.97	208.27	212.58	217.29	477.27	374.7	320.6	394.11	339.41	228.71	349.67	616.76
	38.05	45.33	53.53	53.5	220.23	166.71	186.41	222.2	388.98	341.93	379.51	542.58	91.74	185.54	97.86	151.77
	38.8	45.21	51.01	54.3	226.31	176.87	197	225.41	424.93	339.87	382.11	578.79	91.61	161.47	95.08	154.02

## Sheet: Sheet BLactate statistica facto
Sheet B: Lactate statistic factors
Day	test	statistical test	diff	lower	uper	degrees of freedom	P-value
1	ctrl x 5 ng/ml	Tukey multiple comparisons	2.40	-11.51636	15.79636	3	0.9710447
1	ctrl x 20 ng/ml	Tukey multiple comparisons	-1.201	-14.85802	12.45469	3	0.9945790
1	ctrl x 40 ng/ml	Tukey multiple comparisons	0.831	-12.82469	14.48802	3	0.9981784
3	ctrl x 5 ng/ml	Tukey multiple comparisons	45.813	22.249974	69.376693	3	0.0001372
3	ctrl x 20 ng/ml	Tukey multiple comparisons	31.821	8.258307	55.385026	3	0.0059506
3	ctrl x 40 ng/ml	Tukey multiple comparisons	13.355	-10.208359	36.918359	3	0.4083406
5	ctrl x 5 ng/ml	Tukey multiple comparisons	83.535	9.677	157.392	3	0.0231
5	ctrl x 20 ng/ml	Tukey multiple comparisons	96.726	22.869	170.584	3	0.007
5	ctrl x 40 ng/ml	Tukey multiple comparisons	-46.108	-119.965	27.749	3	0.326
5c	ctrl x 5 ng/ml	Tukey multiple comparisons	11805	-195.508	213.313	3	0.998
5c	ctrl x 20 ng/ml	Tukey multiple comparisons	6.000	-201.313	219.118	3	0.999
5c	ctrl x 40 ng/ml	Tukey multiple comparisons	-171.750	-379.063	35.563	3	0.127

## Sheet: Sheet C Glucose raw data
	Sheet C: Glucose (mg/dL) raw data
	Day 1				Day 3				Day 5				Day 5(c)
	Control	5ng/mL	20ng/mL	40ng/mL	Control	5ng/mL	20ng/mL	40ng/mL	Control	5ng/mL	20ng/mL	40ng/mL	Control	5ng/mL	20ng/mL	40ng/mL
5 couples of worms in 1,5mL of media	160	157	159	163	41	42	34	49	2	3	3	2	224	145	180	289
	161	155	162	163	42	42	35	49	2	3	3	2	224	144	184	292
	161	164	142	174	44	41	28	62	2	2	2	9	193	147	168	249
	160	162	143	171	43	41	27	61	2	2	2	9	198	142	167	252
	141	157	153	165	45	59	48	58	2	2	2	3	180	154	116	109
	143	157	147	166	45	61	47	61	2	2	2	3	181	155	119	107

## Sheet: Sheet DGlucose statistical test
Sheet D Glucose statistic informations
Day	test	statistical test	diff	lower	uper	degrees of freedom	P-value
1	ctrl x 5 ng/ml	Tukey multiple comparisons	-4.333333	-15.602697	6.936030	3	0.7075157
1	ctrl x 20 ng/ml	Tukey multiple comparisons	3.333333	-7.936030	14.602697	3	0.8406123
1	ctrl x 40 ng/ml	Tukey multiple comparisons	-12.666667	-23.936030	-1.397303	3	0.0241365
3	ctrl x 5 ng/ml	Tukey multiple comparisons	-4.333333	-16.1613916	7.494725	3	0.7367940
3	ctrl x 20 ng/ml	Tukey multiple comparisons	6.833333	-4.9947249	18.661392	3	0.3920361
3	ctrl x 40 ng/ml	Tukey multiple comparisons	-13.333333	-25.1613916	-1.505275	3	0.0236662
5	ctrl x 5 ng/ml	Wilcox pairwise test	-	-	-	3	0.23
5	ctrl x 20 ng/ml	Wilcox pairwise test	-	-	-	3	0.23
5	ctrl x 40 ng/ml	Wilcox pairwise test	-	-	-	3	0.17
5c	ctrl x 5 ng/ml	Wilcox pairwise test	-	-	-	3	0.030
5c	ctrl x 20 ng/ml	Wilcox pairwise test	-	-	-	3	0.048
5c	ctrl x 40 ng/ml	Wilcox pairwise test	-	-	-	3	0.394

## Sheet: Sheet E ATP raw data
	Sheet E: ATP raw data (arbitary luminesce units)
	Day 1				Day 3				Day 5				Day 5(c)
	Control	5ng/mL	20ng/mL	40ng/mL	Control	5ng/mL	20ng/mL	40ng/mL	Control	5ng/mL	20ng/mL	40ng/mL	Control	5ng/mL	20ng/mL	40ng/mL
5 couples of worms in 5,0mL of media	3990	4270	5050	5570	31860	29820	28440	27600	15330	18760	18440	19320	10810	12980	13500	13020
	4370	4410	4820	5420	34640	31780	22800	28740	16310	17980	19290	20300	10320	13940	15140	12110
	4440	4890	3980	4470	5970	5540	6510	5400	3720	5800	3710	4110	15370	16100	13860	12320
	4220	4910	4070	5020	5080	5260	6630	5770	4080	5620	3290	4010	16820	15730	14410	12720
	7290	6120	6210	5280	6610	5070	7480	9000	20300	16010	19130		25410	28030	27430	24020
	6970	7120	7920	5260	6240	6050	8530	8670	19900	16130	18610		26530	26470	24140	24990
									12820			17480
									13550			18680

## Sheet: Sheet F ATP statistical test 
Sheet F: ATP Statistic factors
Day	Test	statistical test	t value	degrees of freedom	P-value	mean test
1	5ng/mL x control	one-sample t-test	0.796	7	0.452	0.948
1	20ng/mL x control	one-sample t-test	0.660	7	0.530	0.951
1	40ng/mL x control	one-sample t-test	0.433	7	0.678	0.955
3	5ng/mL x control	one-sample t-test	-1108	7	0.304	1197
3	20ng/mL x control	one-sample t-test	-1770	7	0.120	1359
3	40ng/mL x control	one-sample t-test	-1843	7	0.108	1202
5	5ng/mL x control	one-sample t-test	-0.231	7	0.824	1028
5	20ng/mL x control	one-sample t-test	-1481	7	0.182	1150
5	40ng/mL x control	one-sample t-test	-3888	7	0.006	1328
5c	5ng/mL x control	one-sample t-test	-1759	5	0.139	1106
5c	20ng/mL x control	one-sample t-test	-0.796	5	0.462	1078
5c	40ng/mL x control	one-sample t-test	0.402	5	0.704	0.970
