# Supplementary material for: Human tumor necrosis factor alpha affects the egg-laying dynamics and glucose metabolism of Schistosoma mansoni adult worms in vitro
Source: Parasit Vectors. 2022 May 24;15:176. doi: 10.1186/s13071-022-05278-8 (PMC9128126; doi:10.1186/s13071-022-05278-8)
Supplement: Supplementary file 7 — Additional file 7: Table S4. Primer sequences used in the RT-qPCR experiments. [file 13071_2022_5278_MOESM7_ESM.xlsx]

## Sheet: Plan1
Table S4. Primer sequences used in RT-qPCR experiments.
Gene's description	Smp	Primers
		Forward	Reverse
		Sequence	Sequence
Schistosoma mansoniputative l-lactate dehydrogenase	Smp_033040	AGCTTCATATGCCTAGGTGTTTCA	CATCAGGAGTTAACTGTTGTGGTATTATATG
Schistosoma mansoniTNFR (SmTNFR)	Smp_168070	CCCAACTGTACACACGAATTGTC	AAACCCATGATGGAACAATAAATTG
Schistosomaglucose transport protein 1 (SGTP1)	Smp_012440	TTGTGGTTGGGTTGCTGATG	AAGAACACAAGGACCAACAATTACAC
Schistosomaglucose transport protein 2 (SGTP2)	Smp_046790	TGTGGTTTTCGTGGGACAGA	TTCCTGTCAATGTGAATTATGAATTG
Schistosomaglucose transport protein 3 (SGTP3)	Smp_127200	CGGTCTCGGTGAGTTTGAAGTC	TGAAAGGTATGTAGGTGTGACAACTG
Schistosomaglucose transport protein 4 (SGTP4)	Smp_103410	TTTTCACTCAAAGAGATTTACGTATGC	CCAGTGGAATCCCAGCAGTT
Putative mitochondrial 28S ribosomal protein S14	Smp_090920	CACCAGCTCATCATAATAATCCA	TAGCATCCTGAAAGCCACGA
Putative dynactin subunit	Smp_062630	GGAATGATGTGGCCGATAGT	CGCAGAGATTGGCTAAATTG
